# Supplementary material for: miR-196b-5p and miR-107 Expression Differentiates Ocular Sebaceous Carcinoma from Squamous Cell Carcinoma of the Conjunctiva
Source: Int J Mol Sci. 2022 Apr 28;23(9):4877. doi: 10.3390/ijms23094877 (PMC9102373; doi:10.3390/ijms23094877)
Supplement: Supplementary file 1 [file ijms-23-04877-s001.zip]

Archive with 1 entries (1 files):
- ijms-1689183-supplementary R1 EW corrected file.pdf
